# Supplementary material for: Generation of Dynamic Concentration Profile Using A Microfluidic Device Integrating Pneumatic Microvalves
Source: Biosensors (Basel). 2022 Oct 13;12(10):868. doi: 10.3390/bios12100868 (PMC9599525; doi:10.3390/bios12100868)
Supplement: Supplementary file 1 [file biosensors-12-00868-s001.zip]

Archive with 3 entries (3 files):
- Program_2_Pressurecalculator.m
- biosensors-1915905-supplementary.pdf
- Program_1_Mixerdesign.m
